# Supplementary material for: Anxiety, Depression and Quality of Life—A Systematic Review of Evidence from Longitudinal Observational Studies
Source: Int J Environ Res Public Health. 2021 Nov 16;18(22):12022. doi: 10.3390/ijerph182212022 (PMC8621394; doi:10.3390/ijerph182212022)
Supplement: Supplementary file 1 [file ijerph-18-12022-s001.zip]

Archive with 1 entries (1 files):
- ijerph-1443304-supplementary.pdf
